# Supplementary material for: A wise person plants a tree a day before the end of the world: coping with the emotional experience of climate change in Poland
Source: Curr Psychol. 2022 Oct 14:1–19. Online ahead of print. doi: 10.1007/s12144-022-03807-3 (PMC9561312; doi:10.1007/s12144-022-03807-3)
Supplement: Supplementary file 1 — Supplementary file1 (XLSX 71 KB) [file 12144_2022_3807_MOESM1_ESM.xlsx]

## Sheet: Arkusz1
Number	Theme	Subtheme	Gender	Age	Quote PL	Quote ENG
1	Dangers of climate change	Threat to me	Woman	51	“Pojawiają się w Polsce zjawiska pogodowe, które są pewną anomalią (...) jakieś huragany, burze piaskowe (...). To powoduje we mnie jakieś takie przerażenie skalą tego gniewu natury.”	“I begin to notice abnormal weather patterns in Poland (...) hurricanes, sand storms (...). And the scale of this fury of nature fills me with a kind of dread.”
2	Dangers of climate change	Threat to me	Man	37	“Myślę, że samo takie poczucie bezpieczeństwa chyba jest zaburzone.”	“basic sense of security"
3	Dangers of climate change	Threat to me	Man	20	“Myślę, że to jest uczucie, które cały czas będzie szło ze mną... Razem ze zmianami, bądź ich brakiem... Myśl, że w przyszłości stanie się coś złego, coś czego nie potrafimy przewidzieć. Tak, ten niepokój jest po prostu cały czas. W różnym natężeniu, ale jest. Mniejszym, większym.”	“I think that this feeling will be following me all the time… no matter what. The thought that something bad will happen, something we cannot predict. This anxiety just never leaves me. Sometimes it is more intense, sometimes less, but it is always there.”
4	Dangers of climate change	Threat to me	Man	19	“Mam na myśli moment, w którym imigranci klimatyczni będą stali pod naszymi granicami i będziemy musieli zdecydować, czy ich wpuszczamy, czy nie. W jaki sposób. I strach przed takimi jakimiś moralnymi dylematami na pewno jest.”	“The moment when climate migrants will be standing at our borders and we will have to decide whether we are letting them in, and on what terms. I certainly fear such moral dilemmas.”
5	Dangers of climate change	Threat to me	Woman	21	“Na pewno przyszłość widzę bez dzieci. Takich, które sama bym urodziła. Może bym adoptowała, ale sprowadzać na świat, który się kończy nowe życie... To mi się w głowie nie układa.”	“I certainly see it without the children I might have given birth to. I could still adopt a child, but to bring children into a world that is coming to an end, it doesn't sit well with me.”
6	Dangers of climate change	Threat to me	Woman	22	“Wydaje mi się, że ta duża ilość informacji jest bardzo potrzebna... Ale, tak jak wspominałam, przez wzgląd na zdrowie psychiczne, osobiście dość sporo te swoje kanały filtruję. Staram się... raczej nie dobijać tym, co się dzieje na świecie, bo... Jakby z jednej strony jestem świadoma, że nie jestem doskonale obeznana w tym temacie, ale mam wrażenie, że... Wiem wystarczająco dużo, że trochę nie m…	“I think we do need a lot of this kind of information… But, as I've said, to protect my mental health… I filter the news feeds quite heavily. I try… not to get too depressed by events around the world, because in spite of everything… On the one hand, I am aware that my knowledge of these topics is not complete, but I feel… that I know enough, that I don't need to make myself even more gloomy. I g…
7	Dangers of climate change	Countless losses	Woman	38	“Cały ten ekosystem sanktuaryjny zaczął stopniowo zamierać i ja to widziałam na własne oczy (...). To było takie wrażenie, jak obuchem w głowę.”	“This entire sanctuary ecosystem began to die, right in front of my eyes (…) and it hit me really hard.”
8	Dangers of climate change	Countless losses	Man	53	“Tym bardziej, że tyle gatunków zwierząt, roślin nie ma po prostu, gdzie się podziać. Albo jak się widzi glebę zamienianą w pył, który po prostu się sypie i który wiatr rozwiewa, to robi wrażenie. I jest takie poczucie, że coś umiera na moich oczach (...). I w imię czego? (...) To trochę przypomina, nie wiem, narkomana, który niszczy swoje ciało dzień po dniu po to, żeby jeszcze przez chwilę pocz…	“So many species of animals and plants don't have habitats anymore. When I see the soil turning into dust, blown away by the wind I have a feeling that something is dying in front of my eyes. (...) In the name of what? (...) This is a bit like, I don't know, a drug addict, for example, who destroys their own body day after day in order to feel good for a little while longer. And we take part in t…
9	Dangers of climate change	Countless losses	Woman	82	“Mam świadomość tego, jaki ból odczuwa drzewo... Kiedy zdrowe piękne drzewa, rosnące bardzo długo, czasem nawet kilkaset lat dotyka piła lub topór. Mam wtedy takie wrażenie, jakby mi ktoś wbijał szpilki w serce. Tak nie wolno robić! Mnie to bardzo boli. Żal mi ptaków, których już nie ma.”	“I am aware of the pain felt by a tree, when I see healthy, beautiful trees that have been growing for a very long time, sometimes even several hundred years, cut down with a saw or an axe. It is as if someone were sticking pins in my heart. We mustn't do this! It hurts me very much. I feel sorry for the birds that are no longer there.”
10	Dangers of climate change	Countless losses	Man	61	“Mam takie drzewa, których ja nie mogę zapomnieć. (...) Jest taka historia, we [nazwa miasta] (...). W tej chwili tam jest galeria handlowa, wielka. I w rogu działki dwa dęby, jeden bardzo stary i pomnikowy, a drugi, tak troszkę dalej w rogu, młodszy, ale bardzo piękny. (...) I taki jakby urodzony następca tego dębu pomnikowego. (...) Ten inwestor [odpowiedzialny za budowę galerii] wystąpił o zez…	“Some trees I cannot forget. (…) Here is what happened in [the name of a city] (…) There is now a shopping mall at the site, a huge one. And in the corner of the plot, two oak trees, one very old, a natural monument, the other younger, but very beautiful, a little bit further away. (…) The perfect successor to the old one. (…) The developer [responsible for the construction of the shopping mall] …
11	Dangers of climate change	Countless losses	Man	20	“Ekstaza, radość, pogoda ducha... Zdecydowanie w tej pandemicznej rzeczywistości uświadomiliśmy sobie... Ja uświadomiłem sobie, jak bardzo... jeszcze bardziej, niż wcześniej sprawia mi przyjemność chodzenie na spacery... W moim mieście, na przykład... przy rzece, na łonie natury... To właśnie daje mi pogodę ducha, radość… Chwile oderwania się od negatywnych impulsów, które idą wraz ze zmianą klim…	“Euphoria, joy, serenity… it was definitely during the pandemic that we became aware… that I became aware of how much... how much more than before, I enjoy going out for a walk… in my city, for example… along the river, in the bosom of nature… It gives me serenity, joy and… momentary freedom from negative impulses that go with climate change… Just to enjoy nature, to experience it…”
12	Inevitability of the consequences	Lost cause	Woman	21	“Widzę ten świat z nadzieją, że może jeszcze uda się powstrzymać katastrofę klimatyczną, ale jeżeli nic się nie zmieni, to raczej nie widzę tego zbyt dobrze. Myślę, że pierwszy moment, gdy mocniej mnie to uderzyło, to jak zobaczyłam (...) pana stojącego z transparentem "Przeraża mnie, że będę w stanie zabić za wodę w wojnie klimatycznej". I to faktycznie mi dało do myślenia, że jeżeli coś takiego…	“I look at the world with hope that maybe we can still stop the climate catastrophe, but if nothing changes, I am not optimistic. So, when I think about this, the first time this struck me with such force, was when I saw (…) a man with a banner that read “It terrifies me to think I will be capable of killing for water when climate war breaks out.” This made me think that indeed if this happens, I…
13	Inevitability of the consequences	Lost cause	Woman	42	“Zdecydowanie miałam doła. Naprawdę czułam, że właściwie to usiąść i płakać. Właściwie ja wiem, że jest i będzie naprawdę źle. Ja się nie łudzę, że to się zmieni, bo uważam, że się nie zmieni. I, że rzeczywiście lecimy głową w mur (...). Właściwie ja w ogóle nie mam takich sytuacji, gdy coś mnie tak osłabia, że nie mam siły do działania (...). Rzadko się zdarza, albo w ogóle, żebym była tak bez e…	“I was definitely feeling down. I really felt there was nothing for me to do but sit and cry. Actually, I'm aware of the situation and that really bad things will happen. I do not fool myself that things will change because I think they will not change. We really are about to run into a brick wall headfirst. (…) In fact, there are not many situations that make me so drained of energy, that I don’…
14	Inevitability of the consequences	Lost cause	Man	53	“To jest kwestia zaufania i wiary. Na pewno, w sensie duchowości, mam zaufanie do nieznanego i do dobroczynnych sił, które są na świecie i których możemy doświadczać. To z kolei ma związek z myśleniem ekologicznym. Dla niektórych utożsamianie się z ekosystemem jest czymś równoważnym wierze religijnej. W każdym razie, czymś, co pomaga jakby zdystansować się od jednostkowego istnienia bądź nieistni…	“It is a matter of trust and faith. In the spiritual sense, I certainly… trust the unknown and the benevolent powers that are present in the world and that can be experienced. This in turn is relevant to environmental thinking. For some, a sense of identity with the ecosystem is equivalent to religious faith. In any case, something that helps one distance oneself from individual existence or non-…
15	Inevitability of the consequences	Lost cause	Woman	23	“Jeśli nie teraz, to nigdy. Jeśli nie my, to nikt inny tego nie zrobi. Wiem, że to może jest trochę złudzenie omnipotencji u ludzi, którzy się angażują. Ale po prostu bierność... Wstręt mój do bierności... Po prostu, nie ważne, że to [konfrontacja z policją podczas strajku klimatycznego] jest dla mnie nieprzyjemne i że się tego boję, ale muszę to zrobić, bo inaczej nie będę mogła żyć spokojnie, w…	“If not now, then never. And if we do not do it, then no one will. I know that activists are somewhat susceptible to illusions of omnipotence. But inaction... I despise inaction. That no matter what, even if it [confrontation with police during climate protests] is unpleasant and even if I am scared, I still have to do it, because otherwise I will not be able to achieve peace of mind and I will l…
16	Inevitability of the consequences	Lost cause	Man	51	“Mam coraz większą świadomość, że najprawdopodobniej nie uda się uratować tej planety. Brzmi to pesymistycznie, ale ta wizja nie odbiera mi motywacji, czy nie wywołuje we mnie jakichś uczuć, jakiejś depresji... To znaczy, nie odbiera mi chęci działania, wręcz przeciwnie. (...) Mądry człowiek na dzień przed końcem świata posadzi drzewo. To jest pewien paradoks, ale właśnie tak się staram teraz żyć…	“I am increasingly aware that, most likely, this planet will not be saved. I mean, it sounds pessimistic, but in fact this vision does not take away my motivation or make me feel depressed or something, I mean, it does not deprive me of the will to act, on the contrary. A wise person plants a tree a day before the end of the world. It is a kind of paradox, but that is how I try to live now.”
17	Inevitability of the consequences	Still a chance	Man	26	“niepokoju, który jest gdzieś z tyłu głowy”	“in the back of one's mind”
18	Inevitability of the consequences	Still a chance	Woman	51	“światełko w tunelu”	“light in the tunnel”
19	Inevitability of the consequences	Still a chance	Woman	30	“Nadzieję? (...) Wiesz, jeśli my cokolwiek zmienimy z tych naszych celów śmiesznych... Jeśli te cele zostaną osiągnięte, to i tak nasze szanse to jest 50 do 50. Także ciężko mówić o optymizmie w tym przypadku. Wiemy, że na pewno będzie ciężko na świecie. Jeśli chodzi o optymizm, to cieszę się z tego, że są na świecie ludzie, którzy mają coraz większą świadomość. I że są kraje takie, jak na przykł…	“Hope? You know, if we manage to do anything about our ridiculously moderate targets, if we achieve these goals, our chances are still 50-50. So, in this case, it is hard to speak of any great optimism. We know that life will be difficult and, as far as optimism is concerned, I am just glad that there are people in the world who are more and more aware, and that there are countries, such as New Z…
20	Inevitability of the consequences	Still a chance	Woman	42	“Uważam, że na pewno będzie źle, ale (...) zawsze może być gorzej (...). Jeśli będziemy emitować taką ilość dwutlenku węgla, jak teraz, to temperatura na Ziemi do 2100 roku może wzrosnąć o 4,5 stopnia. To wiadomo, że to jest zabójstwo dla Ziemi. Ale jeśli przystopujemy i chociaż częściowo zostaną zrealizowane założenia, to być może temperatura wzrośnie o 2,5 stopnia. Więc wciąż jest o co walczyć …	“I believe that things will surely be bad (…) but they could be worse (…). If we continue to emit the same amount of carbon dioxide as we are emitting now, then, by 2100, temperature on Earth may increase by 4.5 degrees, and it is known that this would kill the Earth. If we apply the brakes and these targets are achieved at least in part, then maybe temperature will rise by 2.5 degrees, so there …
21	Inevitability of the consequences	Still a chance	Man	21	“Jak już będzie za późno, to wtedy będzie można płakać.”	“There will be time to cry when it is too late to act.”
22	Attributions of responsibility	My moral obligation	Man	20	“Ma to taki podwójny wymiar. Pozytywny i negatywny, bo... Przez pozytywny mam na myśli to, że... Jakby mogę wejść w swoją moralność... Tak naprawdę to jest dla mnie kwestia moralności, to jak postępujemy w sprawach klimatu. To jest taki mój dekalog, powiedzmy. Myślę, że to odpowiada mojej duchowości. I nie uważam, że to jest za mocne słowo.”	“[Climate change] for me has two sides. Positive and negative, because... By positive I mean... I can reflect on my morality... In fact, it is a question of morality for me, how we act about climate. This is my, I don't know, decalogue, if you will. It suits my spirituality, I guess.. And I don't think that's too strong a word.”
23	Attributions of responsibility	My moral obligation	Man	21	“Jeśli chodzi o mój wegetarianizm (...) Mimo, że wiem, że [wina] nie do końca była po mojej stronie... Przejście na wegetarianizm stanowiło dla mnie tak mały wysiłek, że głupio bym się czuł gdybym tego nie zrobił, biorąc pod uwagę jak dużo mamy teraz zastępników mięsa i jak łatwo teraz zrezygnować z jego spożycia. Dlatego zdecydowałem się na ten krok i przynosi mi to w pewnym sensie ulgę.”	“As to my vegetarianism (…) even if I know that the [blame] is not all on me, it was such a small effort to make that it would have been embarrassing if I had not done it, considering how many meat substitutes are now available and how easy it is to quit consumption. That's why I decided to take this step, and it brings me a kind of relief.”
24	Attributions of responsibility	My moral obligation	Woman	23	“[Czuję wstyd,] że ja sobie żyję wygodnie i swoim wygodnym życiem przyczyniam się do tego, że miliony ludzi na świecie już dzisiaj cierpią.”	“living comfortably and for contributing with my lifestyle to the suffering of millions of people around the world”
25	Attributions of responsibility	My moral obligation	Woman	38	“Robię, co mogę. Myślę, że staram się nie popadać w skrajności, ale właściwie żyję w wyrzucie sumienia. Zdarza mi się być posuniętą do takiego absurdu w tych wyrzutach, że idę z powrotem do niebieskiego pojemnika na makulaturę i zszywki wyciągam, bo wrzuciłam gazetę ze zszywkami.”	“I do what I can, and I believe I try not to go to extremes, but yes, I do live in constant remorse. Sometimes I reach such levels of absurdity because of this remorse that I go back to the blue garbage can, the one for waste paper, and I take out the staples because I realised that I threw out the newspaper with staples.”
26	Attributions of responsibility	My moral obligation	Man	34	“Mam emocję pod tytułem nadrabianie zaległości. W sensie, że wcześniej czegoś nie miałem, że muszę coś zobaczyć, bo inaczej nie czułbym się do końca spełniony. Chciałem zobaczyć różne [miejsca] i dalej mam taką chęć... Nie twierdzę, że kiedy się zaszczepię, to będę latał, jak wariat. Ale mam jeszcze parę destynacji, które chciałbym odwiedzić. Czytałem o tym, że to taka hipokryzja, że niby zaangaż…	“I feel an emotion I'd call “catching up”. Doing things I haven't done yet… In the sense that there are places I'd like to see one day, because otherwise I wouldn't feel fulfilled, not entirely. So, I wanted to see various [places] and I still want to… I'm not saying that when I get vaccinated, I will fly around the world like a madman, but there are a few destinations I would like to visit. I re…
27	Attributions of responsibility	My moral obligation	Woman	32	“To nie jest dobre, że się obwinia jednostki za to, co się dzieje, a nie kładzie się nacisku na aspekty polityczne. Na szerszy kontekst tego, gdzie te osoby żyją, w jakich warunkach, rejonach świata i tak dalej. Że to jest totalnie odwrócone. I że korporacje i neoliberalizm w zasadzie wykorzystują trochę taki dyskurs związany z ekologią i zmianą klimatu po to, żeby budzić poczucie winy. I na to s…	“It is not alright to blame only individuals for what's happening, without taking into consideration the political context of where these people live, in what conditions, in what region of the world and so on. It's not alright that everything is being inverted, and that corporations and neoliberalism basically exploit such environmental and climate change discourse in order to instil a sense of g…
28	Attributions of responsibility	Other’s fault	Woman	42	“Jak słucham tego [prezydenta Polski], to po prostu rzygać mi się chce i jestem pełna pogardy.”	“When I listen to [the president of Poland] I basically want to puke and I am really full of contempt.”
29	Attributions of responsibility	Other’s fault	Man	35	“Całkiem często pojawia się najzwyczajniej w świecie gniew. To znaczy, jestem zdania, że kryzys [klimatyczny] ma ojców i matki, pewnie więcej ojców. I to są konkretne osoby, z imionami, nazwiskami, majątkami zbitymi na określonej działalności. Która z jednej strony wpłynęła negatywnie na obecną sytuację, a z drugiej była tuszowana przez wiele dekad. To zostało już nie raz potwierdzone przez badac…	“Quite often I feel angry. I am convinced that this [climate] crisis has its fathers and mothers, rather more fathers. And these are flesh-and-blood people, with names, with wealth accumulated from certain activities, which, on one hand, has had a negative impact on the current situation. On the other hand, [this negative influence] has been covered up for many decades, as demonstrated time and t…
30	Attributions of responsibility	Other’s fault	Woman	38	“Na przykład zdarzało mi się podjeżdżać pod pracę i widzieć, że wszystkie pojemniki na odpadki są porozrzucane. Taka kompletna bezmyślność ludzi, która doprowadza do pogorszenia stanu środowiska na poziomie lokalnym, wkurza mnie strasznie. To jest taki mój punkt zapalny. Jak widzę, ze ktoś... Choć oczywiście doskonale wiem, że jego indywidualne zachowania, gdyby je wyekstrahować z całości zachowa…	“For example, as I once drove up to work, I saw the waste bins scattered about, I mean such utter thoughtlessness, which harms the environment on the local level, it really pisses me off. This is my hot button. When I see that someone – even though I know perfectly well that this individual behaviour, when extracted from the totality of human behaviour, has no effect on anything whatsoever – that…
31	Attributions of responsibility	Other’s fault	Woman	23	“Myślę, że to jest taka sprawa, w której nie można tłumić tego gniewu.”	“this is a kind of circumstance, in which the anger shouldn't be suppressed”
32	Attributions of responsibility	Other’s fault	Woman	68	“To znaczy, ja w ogóle bardzo lubię, jak się czasem wścieknę i jak mnie coś wkurzy tak do granic. Bo mnie to wtedy bardzo napędza. I prawdę mówiąc, najbardziej ze wszystkich stanów lubię właśnie ten stan wkurzenia. I czasem wypowiedź jakiegoś polityka, czy kogoś wątpiącego w te wszystkie złe rzeczy, które się dzieją na Ziemi, czy kogoś, kto po prostu podważa... No to wtedy ja się wściekam, nawet …	“From time to time, I enjoy getting really mad and let something piss me off to the limits because I feel energised. And, to be honest, it is my favourite state of mind, a state of anger. And, well, when I hear something said by some politician, or some, well, someone who denies all the bad things that are happening on Earth, or someone who is just questioning... Well, then I get mad, or even in …
33	Commonality of concern	Alienation	Woman	38	“To znowu taka dychotomia, bo z jednej strony człowiek chciałby zadbać o ważne relacje, a nie pochwala codziennych wyborów innych. I też bym nie chciała być postrzegana jako idiotka, wariatka, furiatka, świrnięta dziewczyna, która kompletnie straciła zakotwiczenie w rzeczywistości. Też bym chciała zadbać o swój wizerunek. Nie chciałabym być uważaną za wariatkę, a może tak być. Bo kto walczy o pud…	“This is again such a dichotomy, because on the one hand, I would like to maintain important relationships, though I do not approve of the choices these people make every day. On the other hand, I do not want to be seen as an idiot, a loony, a mad person, or a crazy girl who, I don't know, has completely lost her sense of reality. I care about the impression I make. I do not want to be seen as so…
34	Commonality of concern	Alienation	Woman	68	“No właśnie, ja sama próbuję jeszcze zdiagnozować, czy to ja buduję [ten dystans]. Przestają mnie trochę interesować ci moi bliscy. Dawniej bardzo ich potrzebowałam na co dzień. Sprawia mi to wielką przykrość, bo oni przecież wiedzą, jak ja rozsyłam te moje petycje i oni to podpisują. Czytają, może nie wszystko i nie skrupulatnie, ale... No, dokładnie wiedzą. I, tak jak mówię, to nie jest tak, że…	“Well, I am trying to diagnose it myself, whether I am contributing to it [the distance]. It's as if I no longer care about my relatives so much. It used to be otherwise. I needed them very much every day. And now it makes me so sad because they know that I distribute my petitions, and they sign them, that is true. They read what I write, maybe not meticulously, but they know what I do. And as I'…
35	Commonality of concern	Alienation	Man	20	“Sam wypracowałem sobie pewną refleksję. A inni, często mi bliscy, nie wspierają mnie w tym. Ta dezaprobata... przynosi mi też ten smutek i żal i rozpacz, o której wcześniej już rozmawialiśmy. Tak, teraz to odkryłem. Nie sama zmiana klimatu, ale dezaprobata... To, że świadomość innych ludzi jest ustawiona często przeciwnie. I to, że w najbliższym otoczeniu nie mam odpowiedniego wsparcia dla moich…	“I have reached a certain level of reflection myself, and other people, in many cases people close to me, do not support me. This disapproval… also leads to sorrow and grief. And the despair we talked about earlier. I can see it now. Yes. Not climate change by itself, but the disapproval… Realising that other people often think in ways quite opposite to mine. And that people that are close to me …
36	Commonality of concern	Connection	Woman	30	“Sama byłam na strajku klimatycznym w Anglii i to była chyba najlepsza rzecz, jaka mnie dotąd spotkała. To, jak ogrome emocje odczuwali ludzie wokół, jest nie do opisania. Żaden koncert, ani nic innego nie wzbudzi takich emocji, jakie były na tym strajku.”	“I took part in the climate strike in England and it was probably the best thing that ever happened to me, because the people around me felt such strong emotions, quite indescribable. No concert or anything like it can reach the level of emotions that I experienced during this strike.”
37	Commonality of concern	Connection	Man	21	“Najbardziej emocjonalne w [nazwa organizacji] jest to, że jest w tym coś o charakterze takiego romantycznego zrywu. Czegoś, czego topornie się nas uczy w szkole, ale tutaj rzeczywiście to widać w realizacji. Więc wtedy tych emocji jest najwięcej i one są najbardziej intensywne. I myślę, że w pewnym sensie również proste, radość, satysfakcja z działania. I to wszystko jest wspólne, kolektywne.”	“The most emotional aspect of [name of organisation] is what we might call the romantic rebellion, something we learn about in a dull way at school, but here we see it actually happening. So, this is what generates a lot of strong emotions. I believe these are simple, pure emotions, joy, and satisfaction derived from action. Experienced together, I mean, collective.”
38	Commonality of concern	Connection	Woman	42	“Koleżanka, której mówiłam, że będę uczestniczyć w tym badaniu (...) Ona też chodzi na różne protesty, więc jest to też wspierające. Ponieważ nie czuję się wtedy taka odosobniona, taka dziwaczna, jakaś zupełnie wyalienowana, zwracająca uwagę na rzeczy, które dla innych są nieważne.”	“She also goes to various protests. It is so supportive, also psychologically supportive, because I don’t feel so alienated, so weird, like someone whose concerns are ignored by others as unimportant.”
39	Commonality of concern	Connection	Man	20	“Że tak naprawdę w tej samotności, której doświadczam indywidualnie... nie jestem sam.”	“In fact, in the loneliness that I experience… I am not really alone.”
40	Commonality of concern	Connection	Woman	27	“Myślę, że mi pomaga - i może też innym osobom by pomagało - obserwowanie tego rodzaju organizacji, które działają i coś robią. Bo to daje nadzieję, że nie tylko ty się tym martwisz, że inne osoby się tym martwią, ale nie tylko siedzą i się martwią, ale też działają, żeby coś zmienić.”	“I think it helps me and maybe it would help others too, just to pay attention to such organisations, which are active, because it gives you hope that you are not the only one who cares about it, that other people worry, too, and not just sit and worry, but actually do something to change it.”
